# Supplementary material for: Enhancing Pervaporation Membrane Selectivity by Incorporating Star Macromolecules Modified with Ionic Liquid for Intensification of Lactic Acid Dehydration
Source: Polymers (Basel). 2021 May 31;13(11):1811. doi: 10.3390/polym13111811 (PMC8198700; doi:10.3390/polym13111811)
Supplement: Supplementary file 1 [file polymers-13-01811-s001.zip]

Archive with 1 entries (1 files):
- polymers-1235454-supplementary.pdf
